# Supplementary material for: Emotional Touchpoints and Emotions of Childbirth: A Systematic Mixed Studies Review and Epistemic Network Analysis
Source: Perspect Sex Reprod Health. 2025 Jun 25;57(3):301–20. doi: 10.1111/psrh.70022 (PMC12421079; doi:10.1111/psrh.70022)
Supplement: Supplementary file 2 — Appendix B. Sources, emotional touchpoints, emotions and coding. https://doi.org/10.5281/zenodo.13336033. [file PSRH-57-301-s001.xlsx]

## Sheet: Mind the Gap - Data summary
Author/s (year of publication)	Emotional touchpoints labels	Coding content category	Coping	Process l&b	Pain	Beliefs	Others	Space	Procedures	Health	Care	Emotional adjectives, affective values and sensations labels	Primary emotion	Anger	Anticipation	Disgust	Fear	Joy	Sadness	Surprise	Trust
Akca et al (2017)	Communication with staff	Others; Care	0	0	0	0	1	0	0	0	1	Disappointed; Feeling cheated; Exhausted; Painful	Sadness	0	0	0	0	0	1	0	0
	Involvement/ participation in decision making	Care; Coping strategy; Process; Procedures	1	1	0	0	0	0	1	0	1	Anxious	Fear	0	0	0	1	0	0	0	0
	Pain intensity/ level	Pain; Process	0	1	1	0	0	0	0	0	0	Enthusiastic; Delighted; Happy; Satisfied	Joy	0	0	0	0	1	0	0	0
	Control	Coping strategy	1	0	0	0	0	0	0	0	0	Confident; Relaxed	Anticipation	0	1	0	0	0	0	0	0
Aksoy et al (2016)	Pain intensity/ level	Pain; Process	0	1	1	0	0	0	0	0	0	Pain; Dissatisfied; Negative	Sadness	0	0	0	0	0	1	0	0
	Pain expectations	Pain; Beliefs	0	0	1	1	0	0	0	0	0	Happiness; Satisfied; Positve	Joy	0	0	0	0	1	0	0	0
	Pain perception	Pain; Beliefs	0	0	1	1	0	0	0	0	0
	Memory/ recollection of the pain	Beliefs; Pain	0	0	1	1	0	0	0	0	0
	Healthcare provider	Care; Others	0	0	0	0	1	0	0	0	1
	Complications during birth	Health; Process	0	1	0	0	0	0	0	1	0
Alehagen et al (2006)	Fear of pain	Pain; Coping strategy	1	0	1	0	0	0	0	0	0	Fear; Afraid	Fear	0	0	0	1	0	0	0	0
	Fear of childbirth	Process; Coping strategy	1	1	0	0	0	0	0	0	0
Ayers & Pickering (2008)	Pain	Pain	0	0	1	0	0	0	0	0	0	Embarrassing expectations and experiences of the birth	Disgust	0	0	1	0	0	0	0	0
	Obstetric event(s)	Procedures; Care	0	0	0	0	0	0	1	0	1	Challenging; Exciting	Anticipation	0	1	0	0	0	0	0	0
	Epidural analgesia	Pain; Procedures	0	0	1	0	0	0	1	0	0	Frightening(ed); Traumatic	Fear	0	0	0	1	0	0	0	0
	Choice of pain relief	Pain; Coping strategy; Procedures	1	0	1	0	0	0	1	0	0	Enjoyable	Joy	0	0	0	0	1	0	0	0
	Control of panic	Coping strategy	1	0	0	0	0	0	0	0	0
	Control of birth position	Procedures; Coping strategy	1	0	0	0	0	0	1	0	0
	Duration/ length of labour	Process	0	1	0	0	0	0	0	0	0
Bar-On et al (2013)	Expectations and predictions mode of birth (vaginal birth vs ceaserean	Beliefs; Process	0	1	0	1	0	0	0	0	0	Optimism; Pessimism	Anticipation	0	1	0	0	0	0	0	0
	Beliefs (system) about birth	Beliefs; Process	0	1	0	1	0	0	0	0	0
	Beliefs (system) of the hospital/ care provider about birth	Beliefs; Others	0	0	0	1	1	0	0	0	0
	(Intention) epidural analgesia	Pain; Procedures; Coping strategy	1	0	1	0	0	0	1	0	0
Bayes et al (2007)	Pain relief	Pain; Procedures	0	0	1	0	0	0	1	0	0	Painful; Distressing; Negative	Sadness	0	0	0	0	0	1	0	0
	Physiological birth	Process; Beliefs	0	1	0	1	0	0	0	0	0	Worried; Fearful; Scared; Panic; Concern; Dangerous	Fear	0	0	0	1	0	0	0	0
	(Unexpected) complications during the birth	Process; Health	0	1	0	0	0	0	0	1	0	Perfect; Fulfilling; Thriumphant; Wonderful; Beautiful; Fantastic; Positive; Good; Enjoyable	Joy	0	0	0	0	1	0	0	0
	(Emergency) interventions during the birth	Procedures; Process; Health	0	1	0	0	0	0	1	1	0	Confident; Calm; Relaxed	Anticipation	0	1	0	0	0	0	0	0
	Attittude of care provider(s) during birth	Birthspace; Others; Care	0	0	0	0	1	1	0	0	1	Secure; Safe	Trust	0	0	0	0	0	0	0	1
	Support of care provider(s) during birth	Birthspace; Others; Care; Process	0	1	0	0	1	1	0	0	1	Harmed; Horrible; Ordeal; Bad; Frustrating; Complicated; Upsetting; Frustrating	Disgust	0	0	1	0	0	0	0	0
	Birth environment	Birthspace	0	0	0	0	0	1	0	0	0	Unexpected	Surprise	0	0	0	0	0	0	1	0
	Safety	Health; Beliefs	0	0	0	1	0	0	0	1	0
	Informed consent	Care; Process; Procedures	0	1	0	0	0	0	1	0	1
	Evaluation/debriefing (coming to terms with what happened)	Coping strategy; Care; Process	1	1	0	0	0	0	0	0	1
Borelli et al (2018)	(Waiting for) the unknown	Process; Coping strategy	1	1	0	0	0	0	0	0	0	Comfortable; Uncomfortable; Uncertainties; Doubtful; Ambivalent	Anticipation	0	1	0	0	0	0	0	0
												Fear	Fear	0	0	0	1	0	0	0	0
												Disappointed	Sadness	0	0	0	0	0	1	0	0
Christiaens & Bracke (2007)	Pain experience	Pain; Coping strategy	1	0	1	0	0	0	0	0	0	Unbearable; Bad	Digust	0	0	1	0	0	0	0	0
	Personal control	Coping strategy; Process	1	1	0	0	0	0	0	0	0	In control	Trust	0	0	0	0	0	0	0	1
	Expectations of the birth	Beliefs; Process	0	1	0	1	0	0	0	0	0	Loss of control of self	Sadness	0	0	0	0	0	1	0	0
	Planned place of birth	Beliefs; Birthspace	0	0	0	1	0	1	0	0	0
	Mode of birth	Process	0	1	0	0	0	0	0	0	0
	Midwife	Care; Others	0	0	0	0	1	0	0	0	1
	Physician	Care; Others	0	0	0	0	1	0	0	0	1
	Partner	Others	0	0	0	0	1	0	0	0	0
	Baby	Others	0	0	0	0	1	0	0	0	0
Colciago et al (2022)	Unpredictable nature of labour and birth	Process; Health	0	1	0	0	0	0	0	1	0	Uncertainties; Doubtful; Hopefull; Helpless	Anticipation	0	1	0	0	0	0	0	0
	Midwife	Care; Others; Birthspace	0	0	0	0	1	1	0	0	1	Fear of Pain; Fear of labour; Fear of the unknown; Terrified; Scared; Fear; Anxious; Worried; Concerened	Fear	0	0	0	1	0	0	0	0
	Partner	Others; Birthspace	0	0	0	0	1	1	0	0	0	Disappointment	Sadness	0	0	0	0	0	1	0	0
	Coping strategies	Coping strategy	1	0	0	0	0	0	0	0	0	Perfect	Joy	0	0	0	0	1	0	0	0
Dahlen et al (2008)	Trust in the midwife	Others; Beliefs	0	0	0	1	1	0	0	0	0	Pain(ful); Negative; Distress	Sadness	0	0	0	0	0	1	0	0
	Reputation of (individual) care givers and institutions	Beliefs; Others	0	0	0	1	1	0	0	0	0	Confident; Unconcerned; Okay; Relaxed; Not bothered	Anticipation	0	1	0	0	0	0	0	0
	Choosing a caregiver	Coping strategy; Others	1	0	0	0	1	0	0	0	0	Fear; Anxiety; Scared; Very afraid; Afraid; Wary; Dangerous	Fear	0	0	0	1	0	0	0	0
	Choosing place of birth	Coping strategy; Birthspace	1	0	0	0	0	1	0	0	0	Love; Positive	Joy	0	0	0	0	1	0	0	0
	Sourcing information about birth	Coping strategy; Process; Procedures	1	1	0	0	0	0	1	0	0	Secure; Dependence	Trust	0	0	0	0	0	0	0	1
	Personal beliefs (system) about birth	Beliefs; Process	0	1	0	1	0	0	0	0	0
	Personal beliefs (system) in ability to give birth	Beliefs; Process	0	1	0	1	0	0	0	0	0
	Fear of death or dying	Health	0	0	0	0	0	0	0	1	0
	Preference of route of care (medical vs midwifery)	Coping strategy; Others; Process; Procedures; Care	1	1	0	0	1	0	1	0	1
	Personal identity as a woman and a mother	Beliefs	0	0	0	1	0	0	0	0	0
Fair & Morrison (2012)	Fear of birth	Process; Coping strategy	1	1	0	0	0	0	0	0	0	Unsatisfied; Ignored	Disgust	0	0	1	0	0	0	0	0
	Control	Coping strategy; Process	1	1	0	0	0	0	0	0	0	Scary; Frightening; Not in control	Fear	0	0	0	1	0	0	0	0
	Expectations of control	Beliefs; Coping strategy	1	0	0	1	0	0	0	0	0	Fulfilling; Satisfied	Joy	0	0	0	0	1	0	0	0
	Health of mother and baby	Health; Others	0	0	0	0	1	0	0	1	0	In control	Trust	0	0	0	0	0	0	0	1
	Mental health/ emotions	Health	0	0	0	0	0	0	0	1	0
Fenwick et al (2005)	(Changing) circumstances that are beyond own control	Process; Coping strategy	1	1	0	0	0	0	0	0	0	Anxious; Scared; Frightened; Not in charge; Not in control; Fear; Dread; Terror; Scary; Worried; Nervous; Difficult; Traumatic; Risky	Fear	0	0	0	1	0	0	0	0
	Duration/ length of labour	Process	0	1	0	0	0	0	0	0	0	Painful	Sadness	0	0	0	0	0	1	0	0
	Complications	Process	0	1	0	0	0	0	0	0	0	Fullfilling; Satisfied; Wonderful; Awesome; Exhilarating; Happy; Achievement; Beautiful; Succesful; Proud	Joy	0	0	0	0	1	0	0	0
	Involvement/ participation in birth process	Care; Coping strategy	1	0	0	0	0	0	0	0	1	Completeness; Womanly; Natural; Normal; Easy; Simple; Fine; Well	Anticipation	0	1	0	0	0	0	0	0
	Unpredictable or uncontrollable aspects of birth	Process	0	1	0	0	0	0	0	0	0	Bad	Disgust	0	0	1	0	0	0	0	0
	Support during birth (midwife)	Care; Others; Birthpace	0	0	0	0	1	1	0	0	1	In charge; In control; Calm; Hope	Trust	0	0	0	0	0	0	0	1
	Decision making	Care; Coping strategy	1	0	0	0	0	0	0	0	1
	Trust in care professional	Beliefs; Others	0	0	0	1	1	0	0	0	0
	Health baby	Health; Others	0	0	0	0	1	0	0	1	0
	Horror stories of others	Beliefs; Others	0	0	0	1	1	0	0	0	0
	Beliefs (system) about birth being a medical event	Beliefs; Process	0	1	0	1	0	0	0	0	0
	Control	Coping strategy; Process	1	1	0	0	0	0	0	0	0
	Coping	Coping strategy; Process	1	1	0	0	0	0	0	0	0
	Choice	Coping strategy; Procedures	1	0	0	0	0	0	1	0	0
	Beliefs (system) about birth	Beliefs; Process	0	1	0	1	0	0	0	0	0
	Interventions	Procedures; Care	0	0	0	0	0	0	1	0	1
	Mode of birth	Process	0	1	0	0	0	0	0	0	0
	Protective mechanisms when expectations not met	Coping strategy	1	0	0	0	0	0	0	0	0
Fleming et al (2022)	Enormity of life change	Beliefs	0	0	0	1	0	0	0	0	0	Stupid; Frustrations	Anger	1	0	0	0	0	0	0	0
	Mode of birth (natural vs caeserean)	Process	0	1	0	0	0	0	0	0	0	Fear; Frightening; Scared	Fear	0	0	0	1	0	0	0	0
	Getting it right the next time	Beliefs; Process	0	1	0	1	0	0	0	0	0	Remarkable	Surprise	0	0	0	0	0	0	1	0
	Place of birth	Birthspace	0	0	0	0	0	1	0	0	0	Balanced; Fine; Okay; Intense	Anticipation	0	1	0	0	0	0	0	0
	Care during birth	Care; Process; Procedures	0	1	0	0	0	0	1	0	1	Happiness; Positive; Magical; Wondrous	Joy	0	0	0	0	1	0	0	0
	Expectations about the birth	Beliefs; Process	0	1	0	1	0	0	0	0	0	Disappointment; Uncertainty	Sadness	0	0	0	0	0	1	0	0
	Debriefing the birth	Coping strategy; Care	1	0	0	0	0	0	0	0	1	Trust; Calm; Confident	Trust	0	0	0	0	0	0	0	1
	Societal beliefs (system) of birth	Beliefs; Process; Others	0	1	0	1	1	0	0	0	0	Bad; Worse; Risk; Dislike; Denial; Battle	Disgust	0	0	1	0	0	0	0	0
	Going to hospital during birth	Process	0	1	0	0	0	0	0	0	0
	Partner present at the birth	Others; Birthspace	0	0	0	0	1	1	0	0	0
	Beliefs (system) of the healthcare professional about birth	Beliefs; Others	0	0	0	1	1	0	0	0	0
	Involvement of healthcare professional during birth	Care; Others	0	0	0	0	1	0	0	0	1
Gibbins & Thomson (2001)	Duration/ length of labour	Process	0	1	0	0	0	0	0	0	0	Worse than expected; Disappointment; Pain; Unfortunate; Uncertainty	Sadness	0	0	0	0	0	1	0	0
	Coping with pain	Coping strategy; Pain	1	0	1	0	0	0	0	0	0	Sense of purpose; Confident; Okay; Intense	Anticipation	0	1	0	0	0	0	0	0
	Coping with labour	Coping strategy; Process	1	1	0	0	0	0	0	0	0	In control; Safe; Calm	Trust	0	0	0	0	0	0	0	1
	Ideals about labour	Beliefs; Process; Procedure	0	1	0	1	0	0	1	0	0	Fear; Anxious	Fear	0	0	0	1	0	0	0	0
	Midwife present at the birth	Care; Others; Birthspace	0	0	0	0	1	1	0	0	1
	Partner support during the birth	Care; Others	0	0	0	0	1	0	0	0	1
	Control	Coping strategy; Proces	1	1	0	0	0	0	0	0	0
	Power	Coping strategy; Process	1	1	0	0	0	0	0	0	0
	Pain relief	Pain; Procedure	0	0	1	0	0	0	1	0	0
	Feeling accepted by staff	Others	0	0	0	0	1	0	0	0	0
Hauck et al (2007)	Health baby	Health; Others	0	0	0	0	1	0	0	1	0	Fulfilling; Rewarding; Beautiful; Positive; Pleasant	Joy	0	0	0	0	1	0	0	0
	Beliefs (system) about birth (natural vs medical event)	Beliefs; Process; Procedures	0	1	0	1	0	0	1	0	0	Scary; Frightening; Traumatic; Fear	Fear	0	0	0	1	0	0	0	0
	Support during birth	Care; Others	0	0	0	0	1	0	0	0	1	Battle; Anger; Horrible	Anger	1	0	0	0	0	0	0	0
	Expectations about own involvement and participation	Beliefs; Coping strategy	1	0	0	1	0	0	0	0	0	Upsetting; Negative; Disappointment; Painful	Sadness	0	0	0	0	0	1	0	0
	Perception of pain	Pain; Belief; Coping strategy	1	0	1	1	0	0	0	0	0	Surprised	Surprise	0	0	0	0	0	0	1	0
	Expectations about the birth	Beliefs; Process	0	1	0	1	0	0	0	0	0	Hard; Worse	Disgust	0	0	1	0	0	0	0	0
	Decisions care management/ medical interventions	Procedure; Care; Others	0	0	0	0	1	0	1	0	1
	Circumstances that are beyond own control	Process; Procedures; Health	0	1	0	0	0	0	1	1	0
	Relationship with healthcare professional	Others; Process	0	1	0	0	1	0	0	0	0
	Fears	Coping strategy	1	0	0	0	0	0	0	0	0
	Unpredictable nature of birth	Process; Health	0	1	0	0	0	0	0	1	0
Hildingsson et al (2013)	Beliefs (system) about birth	Beliefs; Process	0	1	0	1	0	0	0	0	0	Positive	Joy	0	0	0	0	1	0	0	0
	Support midwife during the birth	Care; Others; Birthspace	0	0	0	0	1	1	0	0	1	Fear	Fear	0	0	0	1	0	0	0	0
	Support partner during the birth	Care; Others; Birthspace	0	0	0	0	1	1	0	0	1
	Involvement/ participation in decision making	Care; Process; Procedures; Coping strategy	1	1	0	0	0	0	1	0	1
	Controling the body	Coping strategy	1	0	0	0	0	0	0	0	0
	Midwife present during birth	Care; Others; Birthspace	0	0	0	0	1	1	0	0	1
	Information about progress of labour	Care; Process; Procedures	0	1	0	0	0	0	1	0	1
	Medical care	Procedures; Care	0	0	0	0	0	0	1	0	1
	Pain relief	Pain; Procedures	0	0	1	0	0	0	1	0	0
	Midwife involving the partner during birth	Care; Others	0	0	0	0	1	0	0	0	1
	Debriefing	Coping strategy; Care	1	0	0	0	0	0	0	0	1
Hildingsson (2015)	Preferred mode of birth	Beliefs; Process	0	1	0	1	0	0	0	0	0	Worse than expected	Disgust	0	0	1	0	0	0	0	0
	Support from midwife during the birth	Care; Others; Birthspace	0	0	0	0	1	1	0	0	1	Anxiety; Fearful	Fear	0	0	0	1	0	0	0	0
	Support from partner during the birth	Care; Others; Birthspace	0	0	0	0	1	1	0	0	1	Negative; Less good; Dissatisfied	Sadness	0	0	0	0	0	1	0	0
	Involvement/ participation in decision making during birth	Care; Process; Procedure; Coping strategy	1	1	0	0	0	0	1	0	1	In control	Trust	0	0	0	0	0	0	0	1
	Being in control during birth	Coping strategy; Process	1	1	0	0	0	0	0	0	0	Good; Better; Positive; Fullfilled	Joy	0	0	0	0	1	0	0	0
	The midwife's present in the birthing room	Care; Others; Birthspace	0	0	0	0	1	1	0	0	1
	Mental health/ emotions	Health	0	0	0	0	0	0	0	1	0
	Intention epidural analgesia	Beliefs; Pain; Procedure	0	0	1	1	0	0	1	0	0
	Mode of birth	Process	0	1	0	0	0	0	0	0	0
Hussein et al (2020)	Place of birth	Birthspace	0	0	0	0	0	1	0	0	0	Unbearable; Embarrasing; Annoying; Frustrating; Uncomfortable; Nightmare	Disgust	0	0	1	0	0	0	0	0
	Privacy birth environment	Birthspace; Others	0	0	0	0	1	1	0	0	0	Surprised; Extraordinary	Surprise	0	0	0	0	0	0	1	0
	Cleanliness of birth environment	Birthspace	0	0	0	0	0	1	0	0	0	Painful; Suffering; Negative; Distressing; Regrets	Sadness	0	0	0	0	0	1	0	0
	Labour pain	Pain; Process	0	1	1	0	0	0	0	0	0	Comfortable	Trust	0	0	0	0	0	0	0	1
	Beliefs (system) about birth being a normal event of life	Beliefs; Process	0	1	0	1	0	0	0	0	0	Good	Joy	0	0	0	0	1	0	0	0
	Coping	Coping strategy; Process	1	1	0	0	0	0	0	0	0
	Being a good mother	Beliefs	0	0	0	1	0	0	0	0	0
	Non-medicate approach to pain relief	Beliefs; Pain; Process	0	1	1	1	0	0	0	0	0
	Another person being present in the room	Birthspace; Others	0	0	0	0	1	1	0	0	0
	Support from midwife during the birth	Care; Others	0	0	0	0	1	0	0	0	1
	Mental health/ emotions	Health	0	0	0	0	0	0	0	1	0
	Function of labour pain	Beliefs; Process	0	1	0	1	0	0	0	0	0
	Vaginal examination	Procedures	0	0	0	0	0	0	1	0	0
	Support of birth partner during birth	Care; Others	0	0	0	0	1	0	0	0	1
	Pain relief	Pain; Coping strategy	1	0	1	0	0	0	0	0	0
	Meeting the baby	Others; Process	0	1	0	0	1	0	0	0	0
	Skin-to-skin	Care; Others	0	0	0	0	1	0	0	0	1
	Bonding with the baby	Process; Others	0	1	0	0	1	0	0	0	0
	Female/male doctor	Others; Care	0	0	0	0	1	0	0	0	1
	Number of doctors of midwives present during birth	Others; Birthspace	0	0	0	0	1	1	0	0	0
	Being left alone during labour	Care; Birthspace; Others	0	0	0	0	1	1	0	0	1
	When not being listened to	Care; Others	0	0	0	0	1	0	0	0	1
Korukcu et al (2019)	Fear of birth	Coping strategy	1	0	0	0	0	0	0	0	0	Fearful	Fear	0	0	0	1	0	0	0	0
	Previous birth experience(s)	Beliefs; Process; Procedures	0	1	0	1	0	0	1	0	0	Happy; Proud	Joy	0	0	0	0	1	0	0	0
												Painful	Sadness	0	0	0	0	0	1	0	0
Luyben et al (2011)	Beliefs (system) about birth	Beliefs; Process	0	1	0	1	0	0	0	0	0	Confidence	Anticipation	0	1	0	0	0	0	0	0
	(Risk) having a handicapped child	Health; Beliefs; Others	0	0	0	1	1	0	0	1	0	Perfect	Joy	0	0	0	0	1	0	0	0
	Risk own life	Health; Beliefs	0	0	0	1	0	0	0	1	0	Anxiety; Risk	Fear	0	0	0	1	0	0	0	0
	Prevous experiences of birth	Beliefs; Process; Procedures	0	1	0	1	0	0	1	0	0	Negative; Wrong; Unsure; Difficult	Sadness	0	0	0	0	0	1	0	0
	Differening beliefs (system) about birth than partner	Beliefs; Process; Others	0	1	0	1	1	0	0	0	0	Exciting; Wonderful; Worrying	Anticipation	0	1	0	0	0	0	0	0
	Mode of birth	Process	0	1	0	0	0	0	0	0	0
	Attitude care provider	Care; Others	0	0	0	0	1	0	0	0	1
	Whom to contact	Procedures; Care	0	0	0	0	0	0	1	0	1
	Debriefing birth	Care; Coping strategy	1	0	0	0	0	0	0	0	1
	(Non)closure	Coping strategy	1	0	0	0	0	0	0	0	0
Melender (2006)	Beliefs (system) about birth	Beliefs; Process	0	1	0	1	0	0	0	0	0	Scary; Frightening; Risk; Fear	Fear	0	0	0	1	0	0	0	0
	Place of birth	Birthspace	0	0	0	0	0	1	0	0	0
	Obstetric interventions (need, rationale, personal stance)	Beliefs; Procedures; Care	0	0	0	1	0	0	1	0	1
	Consent/agreement	Care	0	0	0	0	0	0	0	0	1
	Privacy birth environement	Birthspace; Others	0	0	0	0	1	1	0	0	0
	Hygiene birth environment	Birthspace	0	0	0	0	0	1	0	0	0
	Lighting birth environment	Birthspace	0	0	0	0	0	1	0	0	0
	Space to move around in birth environment	Birthspace; Coping	1	0	0	0	0	1	0	0	0
	Equipment birth environment	Birthspace; Coping	1	0	0	0	0	1	0	0	0
	Atmosphere during birth	Others; Birthspace	0	0	0	0	1	1	0	0	0
	Normality of birth	Process	0	1	0	0	0	0	0	0	0
	Optimal duration/ length of labour & birth	Beliefs; Process	0	1	0	1	0	0	0	0	0
	(Voicing) specific wishes	Coping strategy; Care; Procedures; Process	1	1	0	0	0	0	1	0	1
	Attitude care provider during birth	Care; Others	0	0	0	0	1	0	0	0	1
	Care providers' characteristics	Care; Others	0	0	0	0	1	0	0	0	1
	Communication style care providers	Care; Others	0	0	0	0	1	0	0	0	1
	Staying calm	Coping strategy	1	0	0	0	0	0	0	0	0
Oweis & Abushaika (2004)	Risk &- safety/ birth as a danger	Beliefs; Health	0	0	0	1	0	0	0	1	0	Full of surprise; Lonely; Strong; Confident; Afraid; Weak; Safe; Independent; Depressed; Tensed; Delighted, Proud; Give in; Quiet; Relaxed; In pain; Enjoyable; Natural; Understandable; Behave badly; lose control; Cry; Tolerate	Anticipation	0	1	0	0	0	0	0	0
	Health baby	Health; Others	0	0	0	0	1	0	0	1	0
	Treatment/ support care provider	Care; Others	0	0	0	0	1	0	0	0	1
	Privacy during birth	Birthspace; Others	0	0	0	0	1	1	0	0	0
	Pain	Pain	0	0	1	0	0	0	0	0	0
	Duration/ length of labour and birth	Process	0	1	0	0	0	0	0	0	0
	Difficulty of labour and birth	Process; Coping strategy	1	1	0	0	0	0	0	0	0
	Coping	Coping strategy	1	0	0	0	0	0	0	0	0
	Losing control	Coping strategy	1	0	0	0	0	0	0	0	0
	Involvement/ participation decion making	Care; Coping strategy	1	0	0	0	0	0	0	0	1
	Relaxation	Coping strategy	1	0	0	0	0	0	0	0	0
	What does the baby look like	Others	0	0	0	0	1	0	0	0	0
	Baby being harmed	Health; Others	0	0	0	0	1	0	0	1	0
	Attachment/bonding	Others	0	0	0	0	1	0	0	0	0
	Surrendering to others' decisions	Coping strategy; Others	1	0	0	0	1	0	0	0	0
Penacoba-Puente et al (2016)	(Risk) having a handicapped child	Beliefs; Others; Health	0	0	0	1	1	0	0	1	0	Happy	Joy	0	0	0	0	1	0	0	0
	Risk own life	Health; Beliefs	0	0	0	1	0	0	0	1	0	Excited; Relaxed; Embarrassed; Uncomfortable	Anticipation	0	1	0	0	0	0	0	0
	Comforted by partner/ support during birth	Others; Care	0	0	0	0	1	0	0	0	1	Worried; Afraid; Panic; Concerned; Scared	Fear	0	0	0	1	0	0	0	0
	Routine (medical) procedures	Procedures; Care	0	0	0	0	0	0	1	0	1
	Staff listening to concerns	Care; Others	0	0	0	0	1	0	0	0	1
	Being taken seriously by medical staff	Care; Others	0	0	0	0	1	0	0	0	1
	Information given about progress of labour	Care; Others; Process; Coping strategy	1	1	0	0	1	0	0	0	1
	Labour pain	Pain; Process	0	1	1	0	0	0	0	0	0
	Support care provider during birth	Care; Others	0	0	0	0	1	0	0	0	1
Preis et al (2018)	Fear of birth	Process; Coping strategy	1	1	0	0	0	0	0	0	0	Fear; Worries	Fear	0	0	0	1	0	0	0	0
	Beliefs (system) about birth normal vs medical	Beliefs; Process; Procedures	0	1	0	1	0	0	1	0	0	Loss of control; Suffer	Sadness	0	0	0	0	0	1	0	0
	Institutional control/ permissions	Care; Others	0	0	0	0	1	0	0	0	1
Preis et al (2019)	Birth environment	Birthspace	0	0	0	0	0	1	0	0	0	Fear	Fear	0	0	0	1	0	0	0	0
	Medical staff's actions during birth	Care; Others; Procedures	0	0	0	0	1	0	1	0	1	Anger	Anger	1	0	0	0	0	0	0	0
	Interventions during birth	Procedures; Care	0	0	0	0	0	0	1	0	1	Guilt	Sadness	0	0	0	0	0	1	0	0
	Own behaviour during birth	Coping strategy; Process	1	1	0	0	0	0	0	0	0
	Mode of birth	Process	0	1	0	0	0	0	0	0	0
	Birth plan	Process; Coping strategy; Care; Procedures	1	1	0	0	0	0	1	0	1
	Perceptions of care	Beliefs; Care; Others	0	0	0	1	1	0	0	0	1
	Mental health/ emotions	Health	0	0	0	0	0	0	0	1	0
	Choice of pain relief, including epidural	Pain; Coping strategy	1	0	1	0	0	0	0	0	0
Striebich & Ayerle (2020)	Physiological/ natural birth	Beliefs; Process	0	1	0	1	0	0	0	0	0	Proud	Joy	0	0	0	0	1	0	0	0
	Fear of childbirth	Process; Coping strategy	1	1	0	0	0	0	0	0	0	Surprise	Surprise	0	0	0	0	0	0	1	0
	Own passive vs active role during labour	Coping strategy; Process	1	1	0	0	0	0	0	0	0	Fear; Paralyzed; Stress; Afraid; Tense	Fear	0	0	0	1	0	0	0	0
	Mastering the physical process of labour	Coping strategy; Process	1	1	0	0	0	0	0	0	0	Vulnerable; Painful; Guilt	Sadness	0	0	0	0	0	1	0	0
	Body's ability to give birth	Coping strategy; Process	1	1	0	0	0	0	0	0	0	Bad; Catastrophe	Disgust	0	0	1	0	0	0	0	0
	Coping with pain	Coping strategy; Pain	1	0	1	0	0	0	0	0	0	At ease	Trust	0	0	0	0	0	0	0	1
	Control	Coping strategy; Process	1	1	0	0	0	0	0	0	0
	Unexpectedness/ unforeseeable (extreme life-treathening) situations Cooperative behaviour/ cooperation/ surrendering/ being a good girl - institutional norms and social norms Complications Technological medicine / technocratic birth Right time to go to the hospital Role midwife (support & guidance) Relationship with the midwife Standard routines Interventions Pain relief options	Health; Process	0	1	0	0	0	0	0	1	0
	Cooperative behaviour/ cooperation/ surrendering/ being a good girl - institutional norms and social norms	Coping strategy; Others	1	0	0	0	1	0	0	0	0
	Complications	Process	0	1	0	0	0	0	0	0	0
	Technological medicine / technocratic birth	Procedures; Care	0	0	0	0	0	0	1	0	1
	Right time to go to the hospital	Process	0	1	0	0	0	0	0	0	0
	Role midwife (support & guidance)	Care; Others	0	0	0	0	1	0	0	0	1
	Relationship with the midwife	Care; Others; Processs	0	1	0	0	1	0	0	0	1
	Standard routines	Procedures; Care	0	0	0	0	0	0	1	0	1
	Interventions	Procedures; Care	0	0	0	0	0	0	1	0	1
	Pain relief options	Pain; Procedures; Care	0	0	1	0	0	0	1	0	1
Turan et al (2022)	Birth room/ environment (hygiene, privacy)	Birthspace	0	0	0	0	0	1	0	0	0	Good; Happy	Joy	0	0	0	0	1	0	0	0
	Prejudices about the midwife's behaviour during labour	Beliefs; Care; Others	0	0	0	1	1	0	0	0	1	Terrifying; Scary; Intense fear; Risk	Fear	0	0	0	1	0	0	0	0
	Intensity of the birth process	Process	0	1	0	0	0	0	0	0	0	Depressing; Pain; Lonely; Sad; Negative	Sadness	0	0	0	0	0	1	0	0
	Birth as a life event	Beliefs	0	0	0	1	0	0	0	0	0	Bad; Cold; Chaotic	Disgust	0	0	1	0	0	0	0	0
	Mental health/ emotions	Health	0	0	0	0	0	0	0	1	0
Wiklund et al (2002)	Place of birth	Birthspace	0	0	0	0	0	1	0	0	0	Baffled; Despair; Upsetting; Disturbing; Wrong	Disgust	0	0	1	0	0	0	0	0
	Continuity of care	Care; Others	0	0	0	0	1	0	0	0	1	Anxiety; Stress; Panicked; Nervous; Sad; Afraid; Worried	Fear	0	0	0	1	0	0	0	0
	Participation in (planning) care during labour	Coping strategy; Process; Care	1	1	0	0	0	0	0	0	1	Security; Safe	Trust	0	0	0	0	0	0	0	1
	Car journey to chosen place of birth	Process; Birthspace	0	1	0	0	0	1	0	0	0	Fullfilled; Positive; Friendly	Joy	0	0	0	0	1	0	0	0
	Resource limitations - 'Full house'	Birthspace	0	0	0	0	0	1	0	0	0	Insecure; Difficult; Disappointed	Sadness	0	0	0	0	0	1	0	0
			68	95	25	54	78	36	40	24	71			3	14	12	23	19	20	5	11
									80
